# Supplementary material for: Urban link travel speed dataset from a megacity road network
Source: Sci Data. 2019 May 16;6:61. doi: 10.1038/s41597-019-0060-3 (PMC6522518; doi:10.1038/s41597-019-0060-3)
Supplement: Supplementary file 1 — Download metadata file [file 41597_2019_60_MOESM1_ESM.zip]

Archive with 3 entries (3 files):
- s_Guo569B_study.txt
- a_Guo569B_assay.txt
- i_Investigation.txt
