# Supplementary material for: Urban link travel speed dataset from a megacity road network
Source: Sci Data. 2019 May 16;6:61. doi: 10.1038/s41597-019-0060-3 (PMC6522518; doi:10.1038/s41597-019-0060-3)
Supplement: Supplementary file 1 — Download metadata file [file 41597_2019_60_MOESM1_ESM.zip › s_Guo569B_study.txt]

Source Name	Characteristics[geographical location]	Term Source REF	Term Accession Number	Characteristics[environment type]	Term Source REF	Term Accession Number	Characteristics[Southernmost latitude]	Unit	Term Source REF	Term Accession Number	Characteristics[Northernmost latitude]	Unit	Term Source REF	Term Accession Number	Characteristics[Westernmost longitude]	Unit	Term Source REF	Term Accession Number	Characteristics[Easternmost longitude]	Unit	Term Source REF	Term Accession Number	Protocol REF	Sample Name	Factor Value[date]	Factor Value[time period]	Factor Value[transportation]
the Transport Committee of Chengdu City China	Chengdu City Prefecture	GAZ	GAZ:00010883	city	ENVO	ENVO:00000856	30.56811912	degree	UO	UO:0000185	30.78668402	degree	UO	UO:0000185	103.9299735	degree	UO	UO:0000185	104.204397	degree	UO	UO:0000185	Source data collection and preprocessing	taxi raw data	2015-06-01/2015-07-15	3:00/5:00;8:00/10:00;12:00/14:00;17:00/19:00;21:00/23:00	
