# Supplementary material for: Urban link travel speed dataset from a megacity road network
Source: Sci Data. 2019 May 16;6:61. doi: 10.1038/s41597-019-0060-3 (PMC6522518; doi:10.1038/s41597-019-0060-3)
Supplement: Supplementary file 1 — Download metadata file [file 41597_2019_60_MOESM1_ESM.zip › a_Guo569B_assay.txt]

Sample Name	Protocol REF	Assay Name	Raw Data File	Comment[Data Repository]	Comment[Data Record Accession]	Comment[Data Record URI]
taxi raw data	Map matching and Travel speed computation	link travel speeds on June 1 3 a.m. to 1 p.m.	speed[601]_[0].csv	figshare	doi:10.6084/m9.figshare.7140209.v4	https://doi.org/10.6084/m9.figshare.7140209.v4
taxi raw data	Map matching and Travel speed computation	link travel speeds on June 2 3 a.m. to 1 p.m.	speed[602]_[0].csv	figshare	doi:10.6084/m9.figshare.7140209.v4	https://doi.org/10.6084/m9.figshare.7140209.v4
taxi raw data	Map matching and Travel speed computation	link travel speeds on June 3 3 a.m. to 1 p.m.	speed[603]_[0].csv	figshare	doi:10.6084/m9.figshare.7140209.v4	https://doi.org/10.6084/m9.figshare.7140209.v4
taxi raw data	Map matching and Travel speed computation	link travel speeds on June 4 3 a.m. to 1 p.m.	speed[604]_[0].csv	figshare	doi:10.6084/m9.figshare.7140209.v4	https://doi.org/10.6084/m9.figshare.7140209.v4
taxi raw data	Map matching and Travel speed computation	link travel speeds on June 5 3 a.m. to 1 p.m.	speed[605]_[0].csv	figshare	doi:10.6084/m9.figshare.7140209.v4	https://doi.org/10.6084/m9.figshare.7140209.v4
taxi raw data	Map matching and Travel speed computation	link travel speeds on June 6 3 a.m. to 1 p.m.	speed[606]_[0].csv	figshare	doi:10.6084/m9.figshare.7140209.v4	https://doi.org/10.6084/m9.figshare.7140209.v4
taxi raw data	Map matching and Travel speed computation	link travel speeds on June 7 3 a.m. to 1 p.m.	speed[607]_[0].csv	figshare	doi:10.6084/m9.figshare.7140209.v4	https://doi.org/10.6084/m9.figshare.7140209.v4
taxi raw data	Map matching and Travel speed computation	link travel speeds on June 8 3 a.m. to 1 p.m.	speed[608]_[0].csv	figshare	doi:10.6084/m9.figshare.7140209.v4	https://doi.org/10.6084/m9.figshare.7140209.v4
taxi raw data	Map matching and Travel speed computation	link travel speeds on June 9 3 a.m. to 1 p.m.	speed[609]_[0].csv	figshare	doi:10.6084/m9.figshare.7140209.v4	https://doi.org/10.6084/m9.figshare.7140209.v4
taxi raw data	Map matching and Travel speed computation	link travel speeds on June 10 3 a.m. to 1 p.m.	speed[610]_[0].csv	figshare	doi:10.6084/m9.figshare.7140209.v4	https://doi.org/10.6084/m9.figshare.7140209.v4
taxi raw data	Map matching and Travel speed computation	link travel speeds on June 11 3 a.m. to 1 p.m.	speed[611]_[0].csv	figshare	doi:10.6084/m9.figshare.7140209.v4	https://doi.org/10.6084/m9.figshare.7140209.v4
taxi raw data	Map matching and Travel speed computation	link travel speeds on June 12 3 a.m. to 1 p.m.	speed[612]_[0].csv	figshare	doi:10.6084/m9.figshare.7140209.v4	https://doi.org/10.6084/m9.figshare.7140209.v4
taxi raw data	Map matching and Travel speed computation	link travel speeds on June 13 3 a.m. to 1 p.m.	speed[613]_[0].csv	figshare	doi:10.6084/m9.figshare.7140209.v4	https://doi.org/10.6084/m9.figshare.7140209.v4
taxi raw data	Map matching and Travel speed computation	link travel speeds on June 14 3 a.m. to 1 p.m.	speed[614]_[0].csv	figshare	doi:10.6084/m9.figshare.7140209.v4	https://doi.org/10.6084/m9.figshare.7140209.v4
taxi raw data	Map matching and Travel speed computation	link travel speeds on June 15 3 a.m. to 1 p.m.	speed[615]_[0].csv	figshare	doi:10.6084/m9.figshare.7140209.v4	https://doi.org/10.6084/m9.figshare.7140209.v4
taxi raw data	Map matching and Travel speed computation	link travel speeds on June 16 3 a.m. to 1 p.m.	speed[616]_[0].csv	figshare	doi:10.6084/m9.figshare.7140209.v4	https://doi.org/10.6084/m9.figshare.7140209.v4
taxi raw data	Map matching and Travel speed computation	link travel speeds on June 17 3 a.m. to 1 p.m.	speed[617]_[0].csv	figshare	doi:10.6084/m9.figshare.7140209.v4	https://doi.org/10.6084/m9.figshare.7140209.v4
taxi raw data	Map matching and Travel speed computation	link travel speeds on June 18 3 a.m. to 1 p.m.	speed[618]_[0].csv	figshare	doi:10.6084/m9.figshare.7140209.v4	https://doi.org/10.6084/m9.figshare.7140209.v4
taxi raw data	Map matching and Travel speed computation	link travel speeds on June 19 3 a.m. to 1 p.m.	speed[619]_[0].csv	figshare	doi:10.6084/m9.figshare.7140209.v4	https://doi.org/10.6084/m9.figshare.7140209.v4
taxi raw data	Map matching and Travel speed computation	link travel speeds on June 20 3 a.m. to 1 p.m.	speed[620]_[0].csv	figshare	doi:10.6084/m9.figshare.7140209.v4	https://doi.org/10.6084/m9.figshare.7140209.v4
taxi raw data	Map matching and Travel speed computation	link travel speeds on June 21 3 a.m. to 1 p.m.	speed[621]_[0].csv	figshare	doi:10.6084/m9.figshare.7140209.v4	https://doi.org/10.6084/m9.figshare.7140209.v4
taxi raw data	Map matching and Travel speed computation	link travel speeds on June 22 3 a.m. to 1 p.m.	speed[622]_[0].csv	figshare	doi:10.6084/m9.figshare.7140209.v4	https://doi.org/10.6084/m9.figshare.7140209.v4
taxi raw data	Map matching and Travel speed computation	link travel speeds on June 23 3 a.m. to 1 p.m.	speed[623]_[0].csv	figshare	doi:10.6084/m9.figshare.7140209.v4	https://doi.org/10.6084/m9.figshare.7140209.v4
taxi raw data	Map matching and Travel speed computation	link travel speeds on June 24 3 a.m. to 1 p.m.	speed[624]_[0].csv	figshare	doi:10.6084/m9.figshare.7140209.v4	https://doi.org/10.6084/m9.figshare.7140209.v4
taxi raw data	Map matching and Travel speed computation	link travel speeds on June 25 3 a.m. to 1 p.m.	speed[625]_[0].csv	figshare	doi:10.6084/m9.figshare.7140209.v4	https://doi.org/10.6084/m9.figshare.7140209.v4
taxi raw data	Map matching and Travel speed computation	link travel speeds on June 26 3 a.m. to 1 p.m.	speed[626]_[0].csv	figshare	doi:10.6084/m9.figshare.7140209.v4	https://doi.org/10.6084/m9.figshare.7140209.v4
taxi raw data	Map matching and Travel speed computation	link travel speeds on June 27 3 a.m. to 1 p.m.	speed[627]_[0].csv	figshare	doi:10.6084/m9.figshare.7140209.v4	https://doi.org/10.6084/m9.figshare.7140209.v4
taxi raw data	Map matching and Travel speed computation	link travel speeds on June 28 3 a.m. to 1 p.m.	speed[628]_[0].csv	figshare	doi:10.6084/m9.figshare.7140209.v4	https://doi.org/10.6084/m9.figshare.7140209.v4
taxi raw data	Map matching and Travel speed computation	link travel speeds on June 29 3 a.m. to 1 p.m.	speed[629]_[0].csv	figshare	doi:10.6084/m9.figshare.7140209.v4	https://doi.org/10.6084/m9.figshare.7140209.v4
taxi raw data	Map matching and Travel speed computation	link travel speeds on June 30 3 a.m. to 1 p.m.	speed[630]_[0].csv	figshare	doi:10.6084/m9.figshare.7140209.v4	https://doi.org/10.6084/m9.figshare.7140209.v4
taxi raw data	Map matching and Travel speed computation	link travel speeds on July 1 3 a.m. to 1 p.m.	speed[701]_[0].csv	figshare	doi:10.6084/m9.figshare.7140209.v4	https://doi.org/10.6084/m9.figshare.7140209.v4
taxi raw data	Map matching and Travel speed computation	link travel speeds on July 2 3 a.m. to 1 p.m.	speed[702]_[0].csv	figshare	doi:10.6084/m9.figshare.7140209.v4	https://doi.org/10.6084/m9.figshare.7140209.v4
taxi raw data	Map matching and Travel speed computation	link travel speeds on July 3 3 a.m. to 1 p.m.	speed[703]_[0].csv	figshare	doi:10.6084/m9.figshare.7140209.v4	https://doi.org/10.6084/m9.figshare.7140209.v4
taxi raw data	Map matching and Travel speed computation	link travel speeds on July 4 3 a.m. to 1 p.m.	speed[704]_[0].csv	figshare	doi:10.6084/m9.figshare.7140209.v4	https://doi.org/10.6084/m9.figshare.7140209.v4
taxi raw data	Map matching and Travel speed computation	link travel speeds on July 5 3 a.m. to 1 p.m.	speed[705]_[0].csv	figshare	doi:10.6084/m9.figshare.7140209.v4	https://doi.org/10.6084/m9.figshare.7140209.v4
taxi raw data	Map matching and Travel speed computation	link travel speeds on July 6 3 a.m. to 1 p.m.	speed[706]_[0].csv	figshare	doi:10.6084/m9.figshare.7140209.v4	https://doi.org/10.6084/m9.figshare.7140209.v4
taxi raw data	Map matching and Travel speed computation	link travel speeds on July 7 3 a.m. to 1 p.m.	speed[707]_[0].csv	figshare	doi:10.6084/m9.figshare.7140209.v4	https://doi.org/10.6084/m9.figshare.7140209.v4
taxi raw data	Map matching and Travel speed computation	link travel speeds on July 8 3 a.m. to 1 p.m.	speed[708]_[0].csv	figshare	doi:10.6084/m9.figshare.7140209.v4	https://doi.org/10.6084/m9.figshare.7140209.v4
taxi raw data	Map matching and Travel speed computation	link travel speeds on July 9 3 a.m. to 1 p.m.	speed[709]_[0].csv	figshare	doi:10.6084/m9.figshare.7140209.v4	https://doi.org/10.6084/m9.figshare.7140209.v4
taxi raw data	Map matching and Travel speed computation	link travel speeds on July 10 3 a.m. to 1 p.m.	speed[710]_[0].csv	figshare	doi:10.6084/m9.figshare.7140209.v4	https://doi.org/10.6084/m9.figshare.7140209.v4
taxi raw data	Map matching and Travel speed computation	link travel speeds on July 11 3 a.m. to 1 p.m.	speed[711]_[0].csv	figshare	doi:10.6084/m9.figshare.7140209.v4	https://doi.org/10.6084/m9.figshare.7140209.v4
taxi raw data	Map matching and Travel speed computation	link travel speeds on July 12 3 a.m. to 1 p.m.	speed[712]_[0].csv	figshare	doi:10.6084/m9.figshare.7140209.v4	https://doi.org/10.6084/m9.figshare.7140209.v4
taxi raw data	Map matching and Travel speed computation	link travel speeds on July 13 3 a.m. to 1 p.m.	speed[713]_[0].csv	figshare	doi:10.6084/m9.figshare.7140209.v4	https://doi.org/10.6084/m9.figshare.7140209.v4
taxi raw data	Map matching and Travel speed computation	link travel speeds on July 14 3 a.m. to 1 p.m.	speed[714]_[0].csv	figshare	doi:10.6084/m9.figshare.7140209.v4	https://doi.org/10.6084/m9.figshare.7140209.v4
taxi raw data	Map matching and Travel speed computation	link travel speeds on July 15 3 a.m. to 1 p.m.	speed[715]_[0].csv	figshare	doi:10.6084/m9.figshare.7140209.v4	https://doi.org/10.6084/m9.figshare.7140209.v4
taxi raw data	Map matching and Travel speed computation	link travel speeds on June 1 1 p.m. to 11 p.m.	speed[601]_[1].csv	figshare	doi:10.6084/m9.figshare.7140209.v4	https://doi.org/10.6084/m9.figshare.7140209.v4
taxi raw data	Map matching and Travel speed computation	link travel speeds on June 2 1 p.m. to 11 p.m.	speed[602]_[1].csv	figshare	doi:10.6084/m9.figshare.7140209.v4	https://doi.org/10.6084/m9.figshare.7140209.v4
taxi raw data	Map matching and Travel speed computation	link travel speeds on June 3 1 p.m. to 11 p.m.	speed[603]_[1].csv	figshare	doi:10.6084/m9.figshare.7140209.v4	https://doi.org/10.6084/m9.figshare.7140209.v4
taxi raw data	Map matching and Travel speed computation	link travel speeds on June 4 1 p.m. to 11 p.m.	speed[604]_[1].csv	figshare	doi:10.6084/m9.figshare.7140209.v4	https://doi.org/10.6084/m9.figshare.7140209.v4
taxi raw data	Map matching and Travel speed computation	link travel speeds on June 5 1 p.m. to 11 p.m.	speed[605]_[1].csv	figshare	doi:10.6084/m9.figshare.7140209.v4	https://doi.org/10.6084/m9.figshare.7140209.v4
taxi raw data	Map matching and Travel speed computation	link travel speeds on June 6 1 p.m. to 11 p.m.	speed[606]_[1].csv	figshare	doi:10.6084/m9.figshare.7140209.v4	https://doi.org/10.6084/m9.figshare.7140209.v4
taxi raw data	Map matching and Travel speed computation	link travel speeds on June 7 1 p.m. to 11 p.m.	speed[607]_[1].csv	figshare	doi:10.6084/m9.figshare.7140209.v4	https://doi.org/10.6084/m9.figshare.7140209.v4
taxi raw data	Map matching and Travel speed computation	link travel speeds on June 8 1 p.m. to 11 p.m.	speed[608]_[1].csv	figshare	doi:10.6084/m9.figshare.7140209.v4	https://doi.org/10.6084/m9.figshare.7140209.v4
taxi raw data	Map matching and Travel speed computation	link travel speeds on June 9 1 p.m. to 11 p.m.	speed[609]_[1].csv	figshare	doi:10.6084/m9.figshare.7140209.v4	https://doi.org/10.6084/m9.figshare.7140209.v4
taxi raw data	Map matching and Travel speed computation	link travel speeds on June 10 1 p.m. to 11 p.m.	speed[610]_[1].csv	figshare	doi:10.6084/m9.figshare.7140209.v4	https://doi.org/10.6084/m9.figshare.7140209.v4
taxi raw data	Map matching and Travel speed computation	link travel speeds on June 11 1 p.m. to 11 p.m.	speed[611]_[1].csv	figshare	doi:10.6084/m9.figshare.7140209.v4	https://doi.org/10.6084/m9.figshare.7140209.v4
taxi raw data	Map matching and Travel speed computation	link travel speeds on June 12 1 p.m. to 11 p.m.	speed[612]_[1].csv	figshare	doi:10.6084/m9.figshare.7140209.v4	https://doi.org/10.6084/m9.figshare.7140209.v4
taxi raw data	Map matching and Travel speed computation	link travel speeds on June 13 1 p.m. to 11 p.m.	speed[613]_[1].csv	figshare	doi:10.6084/m9.figshare.7140209.v4	https://doi.org/10.6084/m9.figshare.7140209.v4
taxi raw data	Map matching and Travel speed computation	link travel speeds on June 14 1 p.m. to 11 p.m.	speed[614]_[1].csv	figshare	doi:10.6084/m9.figshare.7140209.v4	https://doi.org/10.6084/m9.figshare.7140209.v4
taxi raw data	Map matching and Travel speed computation	link travel speeds on June 15 1 p.m. to 11 p.m.	speed[615]_[1].csv	figshare	doi:10.6084/m9.figshare.7140209.v4	https://doi.org/10.6084/m9.figshare.7140209.v4
taxi raw data	Map matching and Travel speed computation	link travel speeds on June 16 1 p.m. to 11 p.m.	speed[616]_[1].csv	figshare	doi:10.6084/m9.figshare.7140209.v4	https://doi.org/10.6084/m9.figshare.7140209.v4
taxi raw data	Map matching and Travel speed computation	link travel speeds on June 17 1 p.m. to 11 p.m.	speed[617]_[1].csv	figshare	doi:10.6084/m9.figshare.7140209.v4	https://doi.org/10.6084/m9.figshare.7140209.v4
taxi raw data	Map matching and Travel speed computation	link travel speeds on June 18 1 p.m. to 11 p.m.	speed[618]_[1].csv	figshare	doi:10.6084/m9.figshare.7140209.v4	https://doi.org/10.6084/m9.figshare.7140209.v4
taxi raw data	Map matching and Travel speed computation	link travel speeds on June 19 1 p.m. to 11 p.m.	speed[619]_[1].csv	figshare	doi:10.6084/m9.figshare.7140209.v4	https://doi.org/10.6084/m9.figshare.7140209.v4
taxi raw data	Map matching and Travel speed computation	link travel speeds on June 20 1 p.m. to 11 p.m.	speed[620]_[1].csv	figshare	doi:10.6084/m9.figshare.7140209.v4	https://doi.org/10.6084/m9.figshare.7140209.v4
taxi raw data	Map matching and Travel speed computation	link travel speeds on June 21 1 p.m. to 11 p.m.	speed[621]_[1].csv	figshare	doi:10.6084/m9.figshare.7140209.v4	https://doi.org/10.6084/m9.figshare.7140209.v4
taxi raw data	Map matching and Travel speed computation	link travel speeds on June 22 1 p.m. to 11 p.m.	speed[622]_[1].csv	figshare	doi:10.6084/m9.figshare.7140209.v4	https://doi.org/10.6084/m9.figshare.7140209.v4
taxi raw data	Map matching and Travel speed computation	link travel speeds on June 23 1 p.m. to 11 p.m.	speed[623]_[1].csv	figshare	doi:10.6084/m9.figshare.7140209.v4	https://doi.org/10.6084/m9.figshare.7140209.v4
taxi raw data	Map matching and Travel speed computation	link travel speeds on June 24 1 p.m. to 11 p.m.	speed[624]_[1].csv	figshare	doi:10.6084/m9.figshare.7140209.v4	https://doi.org/10.6084/m9.figshare.7140209.v4
taxi raw data	Map matching and Travel speed computation	link travel speeds on June 25 1 p.m. to 11 p.m.	speed[625]_[1].csv	figshare	doi:10.6084/m9.figshare.7140209.v4	https://doi.org/10.6084/m9.figshare.7140209.v4
taxi raw data	Map matching and Travel speed computation	link travel speeds on June 26 1 p.m. to 11 p.m.	speed[626]_[1].csv	figshare	doi:10.6084/m9.figshare.7140209.v4	https://doi.org/10.6084/m9.figshare.7140209.v4
taxi raw data	Map matching and Travel speed computation	link travel speeds on June 27 1 p.m. to 11 p.m.	speed[627]_[1].csv	figshare	doi:10.6084/m9.figshare.7140209.v4	https://doi.org/10.6084/m9.figshare.7140209.v4
taxi raw data	Map matching and Travel speed computation	link travel speeds on June 28 1 p.m. to 11 p.m.	speed[628]_[1].csv	figshare	doi:10.6084/m9.figshare.7140209.v4	https://doi.org/10.6084/m9.figshare.7140209.v4
taxi raw data	Map matching and Travel speed computation	link travel speeds on June 29 1 p.m. to 11 p.m.	speed[629]_[1].csv	figshare	doi:10.6084/m9.figshare.7140209.v4	https://doi.org/10.6084/m9.figshare.7140209.v4
taxi raw data	Map matching and Travel speed computation	link travel speeds on June 30 1 p.m. to 11 p.m.	speed[630]_[1].csv	figshare	doi:10.6084/m9.figshare.7140209.v4	https://doi.org/10.6084/m9.figshare.7140209.v4
taxi raw data	Map matching and Travel speed computation	link travel speeds on July 1 1 p.m. to 11 p.m.	speed[701]_[1].csv	figshare	doi:10.6084/m9.figshare.7140209.v4	https://doi.org/10.6084/m9.figshare.7140209.v4
taxi raw data	Map matching and Travel speed computation	link travel speeds on July 2 1 p.m. to 11 p.m.	speed[702]_[1].csv	figshare	doi:10.6084/m9.figshare.7140209.v4	https://doi.org/10.6084/m9.figshare.7140209.v4
taxi raw data	Map matching and Travel speed computation	link travel speeds on July 3 1 p.m. to 11 p.m.	speed[703]_[1].csv	figshare	doi:10.6084/m9.figshare.7140209.v4	https://doi.org/10.6084/m9.figshare.7140209.v4
taxi raw data	Map matching and Travel speed computation	link travel speeds on July 4 1 p.m. to 11 p.m.	speed[704]_[1].csv	figshare	doi:10.6084/m9.figshare.7140209.v4	https://doi.org/10.6084/m9.figshare.7140209.v4
taxi raw data	Map matching and Travel speed computation	link travel speeds on July 5 1 p.m. to 11 p.m.	speed[705]_[1].csv	figshare	doi:10.6084/m9.figshare.7140209.v4	https://doi.org/10.6084/m9.figshare.7140209.v4
taxi raw data	Map matching and Travel speed computation	link travel speeds on July 6 1 p.m. to 11 p.m.	speed[706]_[1].csv	figshare	doi:10.6084/m9.figshare.7140209.v4	https://doi.org/10.6084/m9.figshare.7140209.v4
taxi raw data	Map matching and Travel speed computation	link travel speeds on July 7 1 p.m. to 11 p.m.	speed[707]_[1].csv	figshare	doi:10.6084/m9.figshare.7140209.v4	https://doi.org/10.6084/m9.figshare.7140209.v4
taxi raw data	Map matching and Travel speed computation	link travel speeds on July 8 1 p.m. to 11 p.m.	speed[708]_[1].csv	figshare	doi:10.6084/m9.figshare.7140209.v4	https://doi.org/10.6084/m9.figshare.7140209.v4
taxi raw data	Map matching and Travel speed computation	link travel speeds on July 9 1 p.m. to 11 p.m.	speed[709]_[1].csv	figshare	doi:10.6084/m9.figshare.7140209.v4	https://doi.org/10.6084/m9.figshare.7140209.v4
taxi raw data	Map matching and Travel speed computation	link travel speeds on July 10 1 p.m. to 11 p.m.	speed[710]_[1].csv	figshare	doi:10.6084/m9.figshare.7140209.v4	https://doi.org/10.6084/m9.figshare.7140209.v4
taxi raw data	Map matching and Travel speed computation	link travel speeds on July 11 1 p.m. to 11 p.m.	speed[711]_[1].csv	figshare	doi:10.6084/m9.figshare.7140209.v4	https://doi.org/10.6084/m9.figshare.7140209.v4
taxi raw data	Map matching and Travel speed computation	link travel speeds on July 12 1 p.m. to 11 p.m.	speed[712]_[1].csv	figshare	doi:10.6084/m9.figshare.7140209.v4	https://doi.org/10.6084/m9.figshare.7140209.v4
taxi raw data	Map matching and Travel speed computation	link travel speeds on July 13 1 p.m. to 11 p.m.	speed[713]_[1].csv	figshare	doi:10.6084/m9.figshare.7140209.v4	https://doi.org/10.6084/m9.figshare.7140209.v4
taxi raw data	Map matching and Travel speed computation	link travel speeds on July 14 1 p.m. to 11 p.m.	speed[714]_[1].csv	figshare	doi:10.6084/m9.figshare.7140209.v4	https://doi.org/10.6084/m9.figshare.7140209.v4
taxi raw data	Map matching and Travel speed computation	link travel speeds on July 15 1 p.m. to 11 p.m.	speed[715]_[1].csv	figshare	doi:10.6084/m9.figshare.7140209.v4	https://doi.org/10.6084/m9.figshare.7140209.v4
