# Supplementary material for: Urban link travel speed dataset from a megacity road network
Source: Sci Data. 2019 May 16;6:61. doi: 10.1038/s41597-019-0060-3 (PMC6522518; doi:10.1038/s41597-019-0060-3)
Supplement: Supplementary file 1 — Download metadata file [file 41597_2019_60_MOESM1_ESM.zip › i_Investigation.txt]

# Investigation File generated for Scientific Data with Investigation File Authoring Tool version 0.1.0 on 23/04/2019 - This metadata file is CC0
ONTOLOGY SOURCE REFERENCE
Term Source Name	GAZ	UO	ERO	EFO	IDO	ENVO	MP	OBI
Term Source File	http://data.bioontology.org/ontologies/GAZ	http://data.bioontology.org/ontologies/UO	http://data.bioontology.org/ontologies/ERO	http://data.bioontology.org/ontologies/EFO	http://data.bioontology.org/ontologies/IDO	http://data.bioontology.org/ontologies/ENVO	http://data.bioontology.org/ontologies/MP	http://data.bioontology.org/ontologies/OBI
Term Source Version	$Revision: 1.512 $	2013-08-02	2013-08-02	2.106	2017-11-03		releases/2014-12-12	2014-08-18
Term Source Description	Gazetteer	Units of Measurement Ontology	Eagle-I Research Resource Ontology	Experimental Factor Ontology	Infectious Disease Ontology	Environment Ontology	Mammalian Phenotype Ontology	Ontology for Biomedical Investigations
INVESTIGATION
Investigation Identifier
Investigation Title
Investigation Description
Investigation Submission Date
Investigation Public Release Date
INVESTIGATION PUBLICATIONS
Investigation PubMed ID
Investigation Publication DOI
Investigation Publication Author List
Investigation Publication Title
Investigation Publication Status
Investigation Publication Status Term Accession Number
Investigation Publication Status Term Source REF
INVESTIGATION CONTACTS
Investigation Person Last Name
Investigation Person Mid Initials
Investigation Person First Name
Investigation Person Address
Investigation Person Phone
Investigation Person Fax
Investigation Person Email
Investigation Person Affiliation
Investigation Person Roles
Investigation Person Roles Term Accession Number
Investigation Person Roles Term Source REF
STUDY
Study Identifier	10.1038/s41597-019-0060-3
Study Title	Urban link travel speed dataset from a megacity road network
Study Submission Date	04/10/2018
Study Public Release Date	16/05/2019
Study Description	https://www.nature.com/articles/s41597-019-0060-3
Study File Name	s_Guo569B_study.txt
Comment[Subject Keywords]	""
Comment[Manuscript Licence]	CC BY-4.0
Comment[Experimental Metadata Licence]	CC0
Comment[Supplementary Information File Name]
Comment[Supplementary Information File Type]
Comment[Supplementary Information File URL]
Comment[Data Repository]	figshare
Comment[Data Record Accession]	doi:10.6084/m9.figshare.7140209.v3
Comment[Data Record URI]	https://doi.org/10.6084/m9.figshare.7140209.v3
STUDY DESIGN DESCRIPTORS
Study Design Type	network analysis objective	modeling and simulation objective	source-based data transformation objective	time series design
Study Design Type Term Accession Number	ERO:0100103	ERO:0100102	ERO:0100039	http://www.ebi.ac.uk/efo/EFO_0001779
Study Design Type Term Source REF	ERO	ERO	ERO	EFO
STUDY PUBLICATIONS
Study PubMed ID
Study Publication DOI
Study Publication Author List
Study Publication Title
Study Publication Status
Study Publication Status Term Accession Number
Study Publication Status Term Source REF
STUDY FACTORS
Study Factor Name	date	time period	transportation
Study Factor Type	temporal_interval	temporal_interval	transportation
Study Factor Type Term Accession Number	http://www.ifomis.org/bfo/1.1/span#TemporalInterval	http://www.ifomis.org/bfo/1.1/span#TemporalInterval	ENVO:02000125
Study Factor Type Term Source REF	IDO	IDO	ENVO
STUDY ASSAYS
Study Assay Measurement Type	speed
Study Assay Measurement Type Term Accession Number	PATO:0000008
Study Assay Measurement Type Term Source REF	MP
Study Assay Technology Type	computational modeling technique
Study Assay Technology Type Term Accession Number	ERO:0001251
Study Assay Technology Type Term Source REF	ERO
Study Assay Technology Platform	""
Study Assay File Name	a_Guo569B_assay.txt
STUDY PROTOCOLS
Study Protocol Name	Source data collection and preprocessing	Map matching and Travel speed computation
Study Protocol Type	information acquisition	data transformation
Study Protocol Type Term Accession Number	OBI:0600013	OBI:0200000
Study Protocol Type Term Source REF	OBI	ERO
Study Protocol Description		
Study Protocol URI	""	""
Study Protocol Version		
Study Protocol Parameters Name	""	""
Study Protocol Parameters Name Term Accession Number	""	""
Study Protocol Parameters Name Term Source REF	""	""
Study Protocol Components Name	""	""
Study Protocol Components Type	""	""
Study Protocol Components Type Term Accession Number	""	""
Study Protocol Components Type Term Source REF	""	""
STUDY CONTACTS
Study Person Last Name	Guo	Zhang	Dong	Guo
Study Person First Name	Feng	Dongqing	Yucheng	Zhaoxia
Study Person Mid Initials
Study Person Email	""	""	""	zx.guo@alumni.polyu.edu.hk
Study Person Phone
Study Person Fax
Study Person Address
Study Person Affiliation	Business School, Sichuan University, Chengdu, 610065, China	Business School, Sichuan University, Chengdu, 610065, China	Business School, Sichuan University, Chengdu, 610065, China	Business School, Sichuan University, Chengdu, 610065, China
Study Person Roles
Study Person Roles Term Accession Number
Study Person Roles Term Source REF
Comment[Study Person ORCID]	""	""	""	0000-0002-5232-2023
Comment[Funder]
Comment[FundRef ID]
Comment[Funder Term Source REF]
Comment[Grant Identifier]
